# Supplementary material for: Genetic Alterations Predict Long-Term Survival in Ductal Adenocarcinoma of the Pancreatic Head
Source: Cancers (Basel). 2022 Feb 8;14(3):850. doi: 10.3390/cancers14030850 (PMC8833892; doi:10.3390/cancers14030850)
Supplement: Supplementary file 1 [file cancers-14-00850-s001.zip]

Archive with 2 entries (1 files):
- Supplementals final_NEW/
- Supplementals final_NEW/Supplementals final_NEW.pdf
